# Supplementary material for: Non-HLA genes PTPN22, CDK6 and PADI4 are associated with specific autoantibodies in HLA-defined subgroups of rheumatoid arthritis
Source: Arthritis Res Ther. 2014 Aug 20;16(4):414. doi: 10.1186/s13075-014-0414-3 (PMC4292996; doi:10.1186/s13075-014-0414-3)
Supplement: Additional file 1: Table S1. — Association between anti-citrullinated cyclic peptide (anti-CCP) and single nucleotide polymorphisms (SNPs) in cohort 1. Table S2. Association between anti-Cit-Vimentin and SNP in cohort 1. Table S3. Association between anti-citrullinated alpha-enolase peptide-1 (CEP-1) and SNP in cohort 1. Table S4. Association between anti-CitC1III and SNP in cohort 1. Table S5. Association between anti-CCP and SNP in cohort 2. Table S6. Association between anti-Cit-Vimentin and SNP in cohort 2. Table S7. Association between anti-CEP1 and SNP in cohort 2. Table S8. Association between anti-CitC1 and SNP in cohort 2. Table S9. Association between anti-CCP and SNP in cohort 3. Table S10. Association between anti-Cit-Vimentin and SNP in cohort 3. Table S11. Association between anti-CEP-1 and SNP in cohort 3. Table S12. Complete meta-analysis results. Table S13. Baseline characteristics of three analyzed RA cohorts. Table S14. Genetic variants used in the study. [file 13075_2014_414_MOESM1_ESM.xlsx]

## Sheet: Supp. Table 1. Cohort 1 antiCPP
					ALL POPULATION							HLA-DRB1*04							Non-HLA-DRB1*04
SNP	rs number	Chromosome	Position	Risk Allele	p value	OR and 95% CI	n	CCP- & not Risk Allele	CCP- & Dominant	CCP+ & not Risk Allele	CCP+ & Dominant	p value	OR and 95% CI	n	CCP- & not Risk Allele	CCP- & Dominant	CCP+ & not Risk Allele	CCP+ & Dominant	p value	OR and 95% CI	n	CCP- & not Risk Allele	CCP- & Dominant	CCP+ & not Risk Allele	CCP+ & Dominant
MMEL1	rs3890745	1	2543484	A	0.3	1.236 (0.824 - 1.829)	1274	41	335	81	817	0.416	1.284 (0.691 - 2.265)	749	16	120	58	555	0.358	1.323 (0.727 - 2.418)	525	25	215	23	262
PADI4	rs2240340	1	17535226	T	0.051	1.341 (0.998 - 1.797)	919	108	160	218	433	0.734	0.922 (0.569 - 1.466)	544	31	65	153	295	0.012	1.718 (1.128 - 2.625)	375	77	95	65	138
PTPN22	rs2476601	1	114179091	A	0.119	1.235 (0.948 - 1.617)	1308	274	101	641	292	0.018	1.67 (1.090 - 2.628)	778	107	30	436	205	0.992	0.998 (0.686 - 1.454)	530	167	71	205	87
PTPRC	rs10919563	1	196967065	G	0.081	2.991 (0.871 - 10.768)	1165	6	329	5	825	0.464	1.969 (0.251 - 9.690)	688	2	119	5	562	NA	Inf	477	4	210	0	263
REL	rs13017599	2	61017835	G	0.121	1.302 (0.932 - 1.805)	1272	64	310	123	775	0.8	1.071 (0.617 - 1.784)	748	20	115	86	527	0.09	1.51 (0.938 - 2.443)	524	44	195	37	248
STAT4	rs7574865	2	191672878	T	0.014	1.802 (1.130 - 2.847)	1257	34	337	47	839	0.013	2.392 (1.214 - 4.532)	743	15	121	30	577	0.385	1.354 (0.682 - 2.706)	514	19	216	17	262
CD28	rs1980422	2	204318641	C	0.106	1.238 (0.956 - 1.609)	1177	211	125	485	356	0.094	1.413 (0.943 - 2.142)	699	80	42	331	246	0.525	1.127 (0.780 - 1.631)	478	131	83	154	110
CTLA4	rs231735	2	204402121	A	0.905	1.02 (0.734 - 1.403)	1273	63	313	148	749	0.707	0.907 (0.531 - 1.488)	748	21	115	103	509	0.601	1.131 (0.711 - 1.796)	525	42	198	45	240
CTLA4*	rs3087243	2	204447164	G	0.726	1.061 (0.761 - 1.469)	898	69	197	157	475	0.943	1.019 (0.601 - 1.679)	537	24	72	109	332	0.772	1.072 (0.667 - 1.723)	361	45	125	48	143
GALNTL2	rs2271077	3	16236424	A	0.433	1.171 (0.794 - 1.762)	1274	339	37	796	102	0.335	1.361 (0.740 - 2.717)	749	124	12	541	72	0.97	1.011 (0.576 - 1.787)	525	215	25	255	30
TNIP2	rs231707	4	2664183	A	0.095	1.259 (0.961 - 1.658)	1177	235	102	543	297	0.419	1.188 (0.785 - 1.825)	699	84	38	375	202	0.144	1.333 (0.907 - 1.966)	478	151	64	168	95
IL2	rs6822844	4	123728871	C	0.631	1.212 (0.535 - 2.572)	1273	10	365	20	878	0.28	1.748 (0.607 - 4.382)	749	6	130	16	597	0.808	1.195 (0.267 - 5.351)	524	4	235	4	281
MICA	rs2523451	6	31477130	T	0.062	1.382 (0.984 - 1.938)	661	85	134	139	303	0.324	1.318 (0.757 - 2.253)	376	25	52	80	219	0.866	1.042 (0.649 - 1.671)	285	60	82	59	84
C2	rs544167	6	31998137	T	NA	NA	693	0	234	0	459	NA	NA	397	0	85	0	312	NA	NA	296	0	149	0	147
HLA-DQB1	rs6457617	6	32771829	A	2.22*10-16	4.232 (2.998 - 6.008)	1270	92	282	64	832	0.091	8.665 (0.697 - 273.135)	746	2	132	1	611	1.29*10-4	2.100 (1.434 - 3.092)	524	90	150	63	221
HLA-DPB1	rs2064476	6	33181300	T	0.941	1.029 (0.468 - 2.142)	699	11	226	21	441	0.473	0.589 (0.083 - 2.217)	401	2	84	13	302	0.853	1.099 (0.403 - 3.051)	298	9	142	8	139
PRDM1	rs548234	6	106674727	T	0.996	1.001 (0.690 - 1.433)	1268	47	328	112	781	0.966	0.988 (0.537 - 1.719)	746	16	120	73	537	0.79	0.933 (0.558 - 1.549)	522	31	208	39	244
TNFAIP3	rs10499194	6	138044330	C	0.177	1.461 (0.838 - 2.487)	1179	22	312	39	806	0.111	1.988 (0.844 - 4.300)	702	9	111	23	559	0.999	1.001 (0.459 - 2.140)	477	13	201	16	247
TNFAIP3	rs6920220	6	138048197	A	0.616	1.068 (0.826 - 1.382)	1169	197	139	475	358	0.479	1.155 (0.777 - 1.731)	696	74	48	328	246	0.876	1.03 (0.714 - 1.486)	473	123	91	147	112
TAGAP	rs394581	6	159402509	T	0.756	1.093 (0.613 - 1.876)	1175	19	316	44	796	0.711	0.834 (0.274 - 2.036)	697	5	116	29	547	0.698	1.162 (0.539 - 2.493)	478	14	200	15	249
RPA3	rs10258735	7	7766976	A	0.556	1.075 (0.844 - 1.370)	1270	186	187	431	466	0.413	0.855 (0.587 - 1.243)	747	62	73	305	307	0.073	1.372 (0.971 - 1.940)	523	124	114	126	159
CDK6	rs42041	7	92084680	G	0.017	1.368 (1.056 - 1.777)	1163	208	127	451	377	0.504	1.146 (0.770 - 1.717)	694	74	48	328	244	0.001	1.831 (1.265 - 2.660)	469	134	79	123	133
IRF5	rs10488631	7	128381419	A	0.086	1.894 (0.911 - 3.858)	1274	14	362	18	880	0.157	2.333 (0.699 - 6.788)	749	5	131	10	603	0.554	1.345 (0.499 - 3.693)	525	9	231	8	277
BLK*	rs2736340	8	11381382	G	0.585	0.884 (0.558 - 1.365)	1273	29	346	78	820	0.762	1.109 (0.547 - 2.083)	748	12	123	50	563	0.269	0.703 (0.367 - 1.309)	525	17	223	28	257
CCL21	rs951005	9	34733681	G	0.629	1.071 (0.812 - 1.422)	1274	285	91	669	229	0.444	1.183 (0.773 - 1.853)	749	104	32	449	164	0.634	0.906 (0.605 - 1.360)	525	181	59	220	65
TRAF1	rs3761847	9	122730060	G	0.129	1.238 (0.939 - 1.625)	1274	104	272	212	686	0.413	1.196 (0.774 - 1.817)	749	36	100	142	471	0.33	1.214 (0.821 - 1.794)	525	68	172	70	215
PRKCQ	rs4750316	10	6433266	G	0.021	2.38 (1.145 - 4.921)	1167	15	321	16	815	0.042	2.891 (1.039 - 7.434)	694	7	114	12	561	0.151	2.404 (0.730 - 9.440)	473	8	207	4	254
RAG1	rs540386	11	36481869	T	0.91	1.017 (0.763 - 1.363)	1158	241	87	607	223	0.582	1.135 (0.729 - 1.809)	689	91	30	413	155	0.701	0.922 (0.611 - 1.395)	469	150	57	194	68
DCIR	rs2377422	12	8172175	G	0.263	1.186 (0.879 - 1.601)	811	126	122	262	301	0.381	1.232 (0.772 - 1.970)	472	45	42	179	206	0.501	1.158 (0.755 - 1.778)	339	81	80	83	95
DCIR	rs1133104	12	8182389	G	0.094	1.265 (0.961 - 1.672)	1059	196	107	447	309	0.005	1.916 (1.217 - 3.096)	627	82	28	312	205	0.591	1.111 (0.756 - 1.635)	432	114	79	135	104
HTR2A	rs6314	13	46307035	T	0.677	1.085 (0.744 - 1.612)	1311	339	40	826	106	0.309	0.748 (0.441 - 1.325)	776	118	19	570	69	0.146	1.515 (0.867 - 2.713)	535	221	21	256	37
HTR2A	rs1328674	13	46339708	T	0.739	1.082 (0.686 - 1.759)	1324	357	26	872	69	0.352	1.454 (0.682 - 3.622)	784	132	7	598	47	0.875	0.95 (0.500 - 1.822)	540	225	19	274	22
NID2	rs10498441	14	51613974	A	0.214	1.314 (0.851 - 1.998)	1273	36	340	67	830	0.089	1.73 (0.916 - 3.117)	748	16	120	44	568	0.911	1.036 (0.548 - 1.945)	525	20	220	23	262
CIITA	rs10431908	16	10851548	G	0.765	1.038 (0.814 - 1.325)	1320	234	150	562	374	0.89	1.027 (0.709 - 1.495)	783	83	57	377	266	0.765	0.948 (0.667 - 1.348)	537	151	93	185	108
CIITA	rs4781003	16	10859668	T	0.479	1.102 (0.844 - 1.445)	1316	280	101	669	266	0.529	1.141 (0.760 - 1.744)	778	101	37	451	189	0.95	0.988 (0.671 - 1.456)	538	179	64	218	77
CIITA	rs6416647	16	10873098	C	0.333	1.143 (0.874 - 1.496)	1051	161	139	378	373	0.649	1.102 (0.726 - 1.676)	622	56	51	257	258	0.52	1.134 (0.774 - 1.662)	429	105	88	121	115
CIITA	rs3087456	16	10878403	A	0.109	1.593 (0.900 - 2.767)	910	22	247	34	607	0.286	1.563 (0.669 - 3.328)	537	9	86	28	414	0.056	2.556 (0.975 - 7.550)	373	13	161	6	193
MAP2K4	rs10468473	17	12068401	A	0.076	4.639 (0.849 - 37.663)	1270	4	371	2	893	0.365	4.498 (0.115 - 175.874)	746	1	135	1	609	0.292	3.309 (0.381 - 95.343)	524	3	236	1	284
PTPN2*	rs7234029	18	12867060	A	0.988	0.996 (0.562 - 1.696)	1181	19	318	48	796	0.692	1.180 (0.492 - 2.512)	702	8	114	33	547	0.795	0.899 (0.391 - 2.003)	479	11	204	15	249
ICAM5	rs892188	19	10270793	C	0.601	1.099 (0.769 - 1.553)	1169	53	280	123	713	0.16	1.440 (0.862 - 2.337)	694	25	96	88	485	0.977	0.992 (0.577 - 1.692)	475	28	184	35	228
CD40	rs4810485	20	44181354	G	0.15	1.491 (0.862 - 2.522)	1168	23	314	39	792	0.86	1.080 (0.424 - 2.390)	694	7	115	31	541	0.035	2.494 (1.065 - 6.334)	474	16	199	8	251

## Sheet: Supp. Table 2. Cohort1 cit-Vim.
					ALL POPULATION							HLA-DRB1*04							Non-HLA-DRB1*04
SNP	rs number	Chromosome	Position	Risk Allele	p value	OR and 95% CI	n	Cit. Vim- & not Risk Allele	Cit. Vim- & Dominant	Cit. Vim+ & not Risk Allele	Cit. Vim+ & Dominant	p value	OR and 95% CI	n	Cit. Vim- & not Risk Allele	Cit. Vim- & Dominant	Cit. Vim+ & not Risk Allele	Cit. Vim+ & Dominant	p value	OR and 95% CI	n	Cit. Vim- & not Risk Allele	Cit. Vim- & Dominant	Cit. Vim+ & not Risk Allele	Cit. Vim+ & Dominant
MMEL1	rs3890745	1	2543484	A	0.45	1.159 (0.792 - 1.710)	1274	75	667	47	485	0.588	1.142 (0.704 - 1.852)	749	36	306	38	369	0.399	1.374 (0.672 - 3.124)	525	39	361	9	116
PADI4	rs2240340	1	17535226	T	0.68	1.059 (0.807 - 1.390)	919	180	319	146	274	0.795	0.953 (0.662 - 1.368)	544	74	149	110	211	0.724	1.09 (0.679 - 1.767)	375	106	170	36	63
PTPN22	rs2476601	1	114179091	A	0.048	1.272 (1.002 - 1.614)	1308	543	210	372	183	0.022	1.437 (1.054 - 1.967)	778	261	92	282	143	0.78	1.064 (0.686 - 1.628)	530	282	118	90	40
PTPRC	rs10919563	1	196967065	G	0.678	1.066 (0.787 - 1.440)	1165	547	117	408	93	0.897	1.025 (0.703 - 1.500)	688	247	60	305	76	0.651	0.874 (0.473 - 1.544)	477	300	57	103	17
REL	rs13017599	2	61017835	G	0.545	1.074 (0.853 - 1.352)	1272	285	455	196	336	0.397	1.136 (0.845 - 1.528)	748	136	205	150	257	0.917	1.022 (0.676 - 1.559)	524	149	250	46	79
STAT4	rs7574865	2	191672878	T	0.01	1.876 (1.156 - 3.146)	1257	58	673	23	503	0.023	2.04 (1.104 - 3.882)	743	28	311	17	387	0.31	1.569 (0.677 - 4.320)	514	30	362	6	116
CD28	rs1980422	2	204318641	C	0.551	1.074 (0.849 - 1.358)	1177	400	268	296	213	0.742	1.052 (0.777 - 1.426)	699	185	126	226	162	0.646	1.103 (0.723 - 1.676)	478	215	142	70	51
CTLA4	rs231735	2	204402121	A	0.462	0.894 (0.664 - 1.206)	1273	118	623	93	439	0.925	1.019 (0.690 - 1.500)	748	57	284	67	340	0.153	0.684 (0.413 - 1.156)	525	61	339	26	99
CTLA4*	rs3087243	2	204447164	G	0.68	1.066 (0.788 - 1.445)	898	125	361	101	311	0.61	1.109 (0.743 - 1.649)	537	57	163	76	241	0.879	0.959 (0.567 - 1.659)	361	68	198	25	70
GALNTL2	rs2271077	3	16236424	A	0.472	1.14 (0.797 - 1.624)	1274	665	77	470	62	0.756	1.075 (0.681 - 1.708)	749	305	37	360	47	0.521	1.234 (0.636 - 2.281)	525	360	40	110	15
TNIP2	rs231707	4	2664183	A	0.791	1.034 (0.810 - 1.318)	1177	445	225	333	174	0.536	0.905 (0.661 - 1.240)	699	201	111	258	129	0.259	1.285 (0.830 - 1.974)	478	244	114	75	45
IL2	rs6822844	4	123728871	C	0.851	1.074 (0.515 - 2.324)	1273	18	723	12	520	0.683	1.196 (0.501 - 2.855)	749	11	331	11	396	0.506	1.976 (0.337 - 50.683)	524	7	392	1	124
MICA	rs2523451	6	31477130	T	0.005	1.595 (1.151 - 2.221)	661	138	219	86	218	0.085	1.495 (0.945 - 2.362)	376	49	100	56	171	0.566	1.17 (0.687 - 2.012)	285	89	119	30	47
C2	rs544167	6	31998137	T	NA	NA	661	0	373	0	320	NA	NA	397	0	157	0	240	NA	NA	296	0	216	0	80
HLA-DQB1	rs6457617	6	32771829	A	2.36*10-10	3.417 (2.285 - 5.266)	1270	126	613	30	501	NA	Inf	746	3	336	0	407	0.161	1.387 (0.880 - 2.233)	524	123	277	30	94
HLA-DPB1	rs2064476	6	33181300	T	0.19	1.636 (0.787 - 3.594)	699	21	358	11	309	0.125	2.285 (0.795 - 7.086)	401	9	152	6	234	0.788	0.859 (0.303 - 2.842)	298	12	206	5	75
PRDM1	rs548234	6	106674727	T	0.63	0.921 (0.659 - 1.292)	1268	90	650	69	459	0.547	0.872 (0.554 - 1.361)	746	38	303	51	354	0.642	0.87 (0.495 - 1.592)	522	52	347	18	105
TNFAIP3	rs10499194	6	138044330	C	0.147	1.486 (0.873 - 2.603)	1179	40	627	21	491	0.32	1.438 (0.701 - 2.979)	702	17	295	15	375	0.557	1.314 (0.551 - 3.682)	477	23	332	6	116
TNFAIP3	rs6920220	6	138048197	A	0.147	1.189 (0.941 - 1.503)	1169	395	271	277	226	0.066	1.33 (0.982 - 1.806)	696	191	119	211	175	0.864	1.038 (0.678 - 1.581)	473	204	152	66	51
TAGAP	rs394581	6	159402509	T	0.305	1.131 (0.893 - 1.432)	1175	411	256	298	210	0.07	1.327 (0.977 - 1.807)	697	198	112	221	166	0.443	0.846 (0.549 - 1.293)	478	213	144	77	44
RPA3	rs10258735	7	7766976	A	0.984	1.004 (0.699 - 1.449)	1270	78	660	56	476	0.746	0.922 (0.559 - 1.508)	747	31	309	40	367	0.755	0.907 (0.503 - 1.715)	523	47	351	16	109
CDK6	rs42041	7	92084680	G	0.06	1.252 (0.990 - 1.583)	1163	392	272	267	232	0.402	1.139 (0.840 - 1.544)	694	185	125	217	167	0.005	1.827 (1.195 - 2.807)	469	207	147	50	65
IRF5	rs10488631	7	128381419	A	0.228	1.581 (0.758 - 3.543)	1274	22	720	10	522	0.934	1.045 (0.356 - 2.991)	749	7	335	8	399	0.247	2.247 (0.615 - 15.657)	525	15	385	2	123
BLK*	rs2736340	8	11381382	G	0.382	0.837 (0.562 - 1.250)	1273	58	683	49	483	0.741	0.915 (0.537 - 1.545)	748	27	314	35	372	0.24	0.663 (0.345 - 1.332)	525	31	369	14	111
CCL21	rs951005	9	34733681	G	0.404	1.115 (0.863 - 1.440)	1274	562	180	392	140	0.455	1.133 (0.817 - 1.577)	749	257	85	296	111	0.909	0.973 (0.597 - 1.551)	525	305	95	96	29
TRAF1	rs3761847	9	122730060	G	0.088	1.254 (0.967 - 1.631)	1274	197	545	119	413	0.185	1.256 (0.896 - 1.762)	749	89	253	89	318	0.512	1.168 (0.739 - 1.886)	525	108	292	30	95
PRKCQ	rs4750316	10	6433266	G	0.638	1.06 (0.831 - 1.351)	1167	435	228	324	180	0.982	1.004 (0.734 - 1.373)	694	197	110	248	139	0.704	1.089 (0.697 - 1.685)	473	238	118	76	41
RAG1	rs540386	11	36481869	T	0.773	1.039 (0.799 - 1.351)	1158	484	174	364	136	0.736	1.06 (0.755 - 1.492)	689	228	81	276	104	0.99	1.003 (0.621 - 1.594)	469	256	93	88	32
DCIR	rs2377422	12	8172175	G	0.127	1.24 (0.940 - 1.637)	811	218	215	170	208	0.282	1.225 (0.846 - 1.776)	472	94	92	130	156	0.274	1.309 (0.809 - 2.130)	339	124	123	40	52
DCIR	rs1133104	12	8182389	G	0.743	1.042 (0.813 - 1.336)	1059	359	228	284	188	0.097	1.322 (0.951 - 1.843)	627	179	90	215	143	0.471	0.852 (0.548 - 1.315)	432	180	138	69	45
HTR2A	rs6314	13	46307035	T	0.142	0.302 (0.039 - 1.473)	1311	2	757	5	547	0.729	0.637 (0.020 - 7.895)	776	1	352	2	421	0.049	0.113 (0.004 - 0.987)	535	1	405	3	126
HTR2A	rs1328674	13	46339708	T	0.213	1.306 (0.857 - 1.987)	1324	715	49	514	46	0.015	2.069 (1.151 - 3.890)	784	341	16	389	38	0.443	0.736 (0.307 - 1.568)	540	374	33	125	8
NID2	rs10498441	14	51613974	A	0.708	1.043 (0.835 - 1.304)	1273	377	364	265	267	0.573	1.087 (0.814 - 1.450)	748	178	163	204	203	0.854	1.039 (0.694 - 1.555)	525	199	201	61	64
CIITA	rs10431908	16	10851548	G	0.301	1.125 (0.900 - 1.406)	1320	468	293	328	231	0.48	1.109 (0.833 - 1.477)	783	214	142	246	181	0.9	1.027 (0.681 - 1.537)	537	254	151	82	50
CIITA	rs4781003	16	10859668	T	0.094	1.231 (0.965 - 1.570)	1316	563	199	386	168	0.049	1.369 (1.001 - 1.878)	778	265	91	287	135	0.724	0.922 (0.580 - 1.438)	538	298	108	99	33
CIITA	rs6416647	16	10873098	C	0.264	1.149 (0.901 - 1.466)	1051	308	275	231	237	0.189	1.238 (0.901 - 1.703)	622	143	125	170	184	0.838	0.956 (0.621 - 1.470)	429	165	150	61	53
CIITA	rs3087456	16	10878403	A	0.66	1.061 (0.815 - 1.382)	910	290	207	235	178	0.888	0.975 (0.689 - 1.382)	537	124	95	182	136	0.505	1.175 (0.731 - 1.881)	373	166	112	53	42
MAP2K4	rs10468473	17	12068401	A	NA	Inf	1270	6	733	0	531	NA	Inf	746	2	338	0	406	NA	Inf	524	4	395	0	125
PTPN2*	rs7234029	18	12867060	A	0.33	1.128 (0.885 - 1.436)	1181	447	223	327	184	0.337	1.165 (0.853 - 1.592)	702	205	106	244	147	0.727	0.924 (0.586 - 1.436)	479	242	117	83	37
ICAM5	rs892188	19	10270793	C	0.939	1.013 (0.733 - 1.403)	1169	100	561	76	432	0.408	1.187 (0.790 - 1.779)	694	54	253	59	328	0.758	0.909 (0.507 - 1.700)	475	46	308	17	104
CD40	rs4810485	20	44181354	G	0.781	1.034 (0.816 - 1.311)	1168	406	260	302	200	0.946	1.011 (0.744 - 1.374)	694	187	122	232	153	0.769	1.066 (0.693 - 1.631)	474	219	138	70	47

## Sheet: Supp. Table 3. Cohort1 antiCEP1
					ALL POPULATION							HLA-DRB1*04							Non-HLA-DRB1*04
SNP	rs number	Chromosome	Position	Risk Allele	p value	OR and 95% CI	n	CEP1- & not Risk Allele	CEP1- & Dominant	CEP1+ & not Risk Allele	CEP1+ & Dominant	p value	OR and 95% CI	n	CEP1- & not Risk Allele	CEP1- & Dominant	CEP1+ & not Risk Allele	CEP1+ & Dominant	p value	OR and 95% CI	n	CEP1- & not Risk Allele	CEP1- & Dominant	CEP1+ & not Risk Allele	CEP1+ & Dominant
MMEL1	rs3890745	1	2543484	A	0.359	1.191 (0.819 - 1.734)	1274	62	535	60	617	0.737	0.918 (0.547 - 1.506)	749	26	251	48	424	0.035	2.019 (1.050 - 4.160)	525	36	284	12	193
PADI4	rs2240340	1	17535226	T	0.205	1.191 (0.909 - 1.562)	919	166	276	160	317	0.903	1.023 (0.708 - 1.473)	544	71	137	113	223	0.162	1.365 (0.883 - 2.123)	375	95	139	47	94
PTPN22	rs2476601	1	114179091	A	0.016	1.339 (1.055 - 1.702)	1308	448	164	467	229	4*10-4	1.805 (1.298 - 2.532)	778	222	65	321	170	0.684	0.923 (0.627 - 1.353)	530	226	99	146	59
PTPRC	rs10919563	1	196967065	G	0.565	1.092 (0.809 - 1.476)	1165	453	95	502	115	0.61	1.107 (0.751 - 1.648)	688	208	48	344	88	0.666	0.893 (0.528 - 1.485)	477	245	47	158	27
REL	rs13017599	2	61017835	G	0.096	1.302 (0.954 - 1.780)	1272	98	497	89	588	0.205	1.313 (0.861 - 1.991)	748	45	231	61	411	0.365	1.256 (0.770 - 2.089)	524	53	266	28	177
STAT4	rs7574865	2	191672878	T	0.249	1.305 (0.830 - 2.059)	1257	43	546	38	630	0.446	1.272 (0.679 - 2.341)	743	19	255	26	443	0.503	1.277 (0.632 - 2.716)	514	24	291	12	187
CD28	rs1980422	2	204318641	C	0.124	1.201 (0.951 - 1.518)	1177	337	211	359	270	0.083	1.321 (0.964 - 1.814)	699	162	95	249	193	0.775	1.056 (0.725 - 1.535)	478	175	116	110	77
CTLA4	rs231735	2	204402121	A	0.362	1.148 (0.853 - 1.543)	1273	105	492	106	570	0.823	1.047 (0.699 - 1.554)	748	47	230	77	394	0.234	1.340 (0.830 - 2.203)	525	58	262	29	176
CTLA4*	rs3087243	2	204447164	G	0.562	1.093 (0.808 - 1.479)	898	113	321	113	351	0.257	0.789 (0.520 - 1.186)	537	45	159	88	245	0.028	1.771 (1.063 - 3.027)	361	68	162	25	106
GALNTL2	rs2271077	3	16236424	A	0.703	1.071 (0.752 - 1.530)	1274	534	63	601	76	0.468	1.194 (0.744 - 1.956)	749	249	28	416	56	0.675	0.883 (0.486 - 1.567)	525	285	35	185	20
TNIP2	rs231707	4	2664183	A	0.134	1.584 (0.868 - 2.942)	1177	26	524	19	608	0.189	1.742 (0.757 - 4.013)	699	12	246	12	429	0.61	1.273 (0.514 - 3.466)	478	14	278	7	179
IL2	rs6822844	4	123728871	C	0.618	1.064 (0.833 - 1.360)	1273	431	165	481	196	0.32	1.181 (0.851 - 1.648)	749	202	75	328	144	0.478	0.866 (0.579 - 1.286)	524	229	90	153	52
MICA	rs2523451	6	31477130	T	0.151	1.268 (0.917 - 1.755)	661	125	218	99	219	0.642	1.115 (0.703 - 1.760)	376	45	109	60	162	0.786	1.072 (0.651 - 1.775)	285	80	109	39	57
C2	rs544167	6	31998137	T	NA	NA	693	0	355	0	338	NA	NA	397	0	160	0	237	NA	NA	296	0	195	0	101
HLA-DQB1	rs6457617	6	32771829	A	5.7*10-11	3.213 (2.242 - 4.676)	1270	111	483	45	631	0.357	3.231 (0.260 - 101.725)	746	2	273	1	470	0.002	1.894 (1.268 - 2.865)	524	109	210	44	161
HLA-DPB1	rs2064476	6	33181300	T	0.37	1.391 (0.678 - 2.946)	699	19	341	13	326	0.634	1.293 (0.437 - 3.737)	401	7	156	8	230	0.714	1.223 (0.434 - 4.030)	298	12	185	5	96
PRDM1	rs548234	6	106674727	T	0.685	1.071 (0.767 - 1.495)	1268	77	518	82	591	0.626	1.12 (0.706 - 1.759)	746	35	241	54	416	0.834	0.946 (0.567 - 1.599)	522	42	277	28	175
TNFAIP3	rs10499194	6	138044330	C	0.907	0.97 (0.574 - 1.628)	1179	28	522	33	596	0.932	1.033 (0.479 - 2.132)	702	12	247	20	423	0.51	0.773 (0.361 - 1.685)	477	16	275	13	173
TNFAIP3	rs6920220	6	138048197	A	0.166	1.179 (0.934 - 1.489)	1169	325	220	347	277	0.378	1.151 (0.842 - 1.576)	696	154	103	248	191	0.211	1.269 (0.874 - 1.844)	473	171	117	99	86
TAGAP	rs394581	6	159402509	T	0.676	1.115 (0.668 - 1.860)	1175	31	517	32	595	0.858	1.068 (0.509 - 2.156)	697	13	244	21	419	0.904	1.049 (0.487 - 2.362)	478	18	273	11	176
RPA3	rs10258735	7	7766976	A	0.038	1.263 (1.012 - 1.575)	1270	307	287	310	366	0.716	1.057 (0.785 - 1.423)	747	138	138	229	242	0.002	1.734 (1.215 - 2.482)	523	169	149	81	124
CDK6	rs42041	7	92084680	G	0.277	1.138 (0.902 - 1.437)	1163	318	227	341	277	0.379	1.151 (0.842 - 1.576)	694	155	103	247	189	0.277	1.23 (0.847 - 1.788)	469	163	124	94	88
IRF5	rs10488631	7	128381419	A	0.077	1.91 (0.933 - 4.082)	1274	20	577	12	665	0.444	1.507 (0.513 - 4.317)	749	7	270	8	464	0.191	2.07 (0.712 - 7.657)	525	13	307	4	201
BLK*	rs2736340	8	11381382	G	0.832	0.976 (0.782 - 1.219)	1273	331	265	380	297	0.213	0.826 (0.612 - 1.116)	748	152	124	282	190	0.07	1.385 (0.974 - 1.972)	525	179	141	98	107
CCL21	rs951005	9	34733681	G	0.687	0.827 (0.314 - 2.080)	1274	8	589	11	666	0.208	0.396 (0.055 - 1.586)	749	2	275	9	463	0.449	1.847 (0.406 - 14.058)	525	6	314	2	203
TRAF1	rs3761847	9	122730060	G	0.247	1.162 (0.901 - 1.500)	1274	157	440	159	518	0.573	1.105 (0.779 - 1.561)	749	69	208	109	363	0.433	1.174 (0.787 - 1.765)	525	88	232	50	155
PRKCQ	rs4750316	10	6433266	G	0.133	1.204 (0.945 - 1.534)	1167	368	179	391	229	0.676	1.071 (0.777 - 1.481)	694	168	90	277	159	0.106	1.379 (0.934 - 2.035)	473	200	89	114	70
RAG1	rs540386	11	36481869	T	0.625	1.067 (0.822 - 1.388)	1158	394	139	454	171	0.638	1.088 (0.767 - 1.553)	689	187	65	317	120	0.847	1.042 (0.684 - 1.579)	469	207	74	137	51
DCIR	rs2377422	12	8172175	G	0.284	1.163 (0.882 - 1.533)	811	199	201	189	222	0.745	1.063 (0.734 - 1.540)	472	90	96	134	152	0.22	1.32 (0.847 - 2.063)	339	109	105	55	70
DCIR	rs1133104	12	8182389	G	0.337	1.129 (0.881 - 1.446)	1059	310	188	333	228	0.143	1.288 (0.919 - 1.812)	627	155	78	239	155	0.653	1.094 (0.739 - 1.619)	432	155	110	94	73
HTR2A	rs6314	13	46307035	T	0.853	0.864 (0.159 - 4.145)	1311	3	610	4	694	0.941	0.906 (0.029 - 11.237)	776	1	286	2	487	0.677	0.639 (0.066 - 6.181)	535	2	324	2	207
HTR2A	rs1328674	13	46339708	T	0.187	1.33 (0.871 - 2.051)	1324	578	38	651	57	0.086	1.704 (0.929 - 3.309)	784	274	14	456	40	0.76	1.107 (0.569 - 2.110)	540	304	24	195	17
NID2	rs10498441	14	51613974	A	0.449	1.169 (0.780 - 1.753)	1273	52	545	51	625	0.618	1.148 (0.661 - 1.963)	748	24	253	36	435	0.569	1.209 (0.635 - 2.388)	525	28	292	15	190
CIITA	rs10431908	16	10851548	G	0.533	1.073 (0.860 - 1.339)	1320	377	239	419	285	0.74	1.051 (0.783 - 1.414)	783	172	117	288	206	0.941	1.014 (0.707 - 1.450)	537	205	122	131	79
CIITA	rs4781003	16	10859668	T	0.318	1.131 (0.888 - 1.443)	1316	448	162	501	205	0.435	1.138 (0.824 - 1.578)	778	207	78	345	148	0.812	1.049 (0.706 - 1.551)	538	241	84	156	57
CIITA	rs6416647	16	10873098	C	0.013	1.362 (1.068 - 1.739)	1051	272	219	267	293	0.011	1.525 (1.099 - 2.121)	622	131	99	182	210	0.49	1.147 (0.777 - 1.693)	429	141	120	85	83
CIITA	rs3087456	16	10878403	A	0.242	1.17 (0.899 - 1.524)	910	262	177	263	208	0.395	1.166 (0.819 - 1.663)	537	121	83	185	148	0.512	1.154 (0.752 - 1.767)	373	141	94	78	60
MAP2K4	rs10468473	17	12068401	A	0.092	5.153 (0.790 - 136.512)	1270	5	589	1	675	0.737	1.714 (0.044 - 67.032)	746	1	274	1	470	NA	Inf	524	4	315	0	205
PTPN2*	rs7234029	18	12867060	A	0.55	1.076 (0.846 - 1.370)	1181	366	185	408	222	0.957	1.009 (0.733 - 1.391)	702	166	93	283	160	0.706	1.079 (0.727 - 1.595)	479	200	92	125	62
ICAM5	rs892188	19	10270793	C	0.91	0.986 (0.777 - 1.252)	1169	200	345	231	393	0.798	0.959 (0.694 - 1.321)	694	91	166	159	278	0.885	0.972 (0.666 - 1.423)	475	109	179	72	115
CD40	rs4810485	20	44181354	G	0.434	1.228 (0.734 - 2.060)	1168	32	514	30	592	0.507	1.255 (0.634 - 2.434)	694	16	241	22	415	0.573	1.284 (0.548 - 3.262)	474	16	273	8	177

## Sheet: Supp. Table 4. Cohort1 CitC1
					ALL POPULATION							HLA-DRB1*04							Non-HLA-DRB1*04
SNP	rs number	Chromosome	Position	Risk Allele	p value	OR and 95% CI	n	CitC1- & not Risk Allele	CitC1- & Dominant	CitC1+ & not Risk Allele	CitC1+ & Dominant	p value	OR and 95% CI	n	CitC1- & not Risk Allele	CitC1- & Dominant	CitC1+ & not Risk Allele	CitC1+ & Dominant	p value	OR and 95% CI	n	CitC1- & not Risk Allele	CitC1- & Dominant	CitC1+ & not Risk Allele	CitC1+ & Dominant
MMEL1	rs3890745	1	2543484	A	0.158	1.319 (0.899 - 1.959)	1274	78	660	44	492	0.254	1.327 (0.817 - 2.184)	749	44	354	30	321	0.363	1.348 (0.716 - 2.672)	525	34	306	14	171
PADI4	rs2240340	1	17535226	T	0.014	1.413 (1.071 - 1.870)	919	209	331	117	262	0.026	1.501 (1.049 - 2.158)	544	110	179	74	181	0.374	1.225 (0.784 - 1.929)	375	99	152	43	81
PTPN22	rs2476601	1	114179091	A	0.455	1.095 (0.862 - 1.390)	1308	528	218	387	175	0.539	1.101 (0.810 - 1.496)	778	288	119	255	116	0.683	1.084 (0.734 - 1.593)	530	240	99	132	59
PTPRC	rs10919563	1	196967065	G	0.361	1.84 (0.517 - 8.883)	1165	8	674	3	480	0.378	2.083 (0.426 - 16.275)	688	5	364	2	317	0.758	1.448 (0.167 - 41.773)	477	3	310	1	163
REL	rs13017599	2	61017835	G	0.277	1.192 (0.869 - 1.645)	1272	115	621	72	464	0.496	0.866 (0.573 - 1.310)	748	53	344	53	298	0.014	1.943 (1.140 - 3.452)	524	62	277	19	166
STAT4	rs7574865	2	191672878	T	0.817	1.056 (0.669 - 1.684)	1257	48	681	33	495	0.557	0.834 (0.452 - 1.533)	743	22	373	23	325	0.354	1.421 (0.686 - 3.181)	514	26	308	10	170
CD28	rs1980422	2	204318641	C	0.652	1.056 (0.834 - 1.336)	1177	410	277	286	204	0.468	0.894 (0.660 - 1.210)	699	214	158	197	130	0.11	1.369 (0.932 - 2.010)	478	196	119	89	74
CTLA4	rs231735	2	204402121	A	0.023	1.424 (1.049 - 1.945)	1273	137	600	74	462	0.045	1.492 (1.009 - 2.226)	748	76	321	48	303	0.255	1.332 (0.816 - 2.228)	525	61	279	26	159
CTLA4*	rs3087243	2	204447164	G	0.138	1.229 (0.936 - 1.616)	898	225	305	138	230	0.015	1.539 (1.087 - 2.186)	537	129	156	88	164	0.481	0.851 (0.543 - 1.336)	361	96	149	50	66
GALNTL2	rs2271077	3	16236424	A	0.703	1.404 (0.257 - 11.392)	1274	4	734	2	534	0.697	1.66 (0.134 - 52.281)	749	2	396	1	350	0.986	1.023 (0.082 - 32.281)	525	2	338	1	184
TNIP2	rs231707	4	2664183	A	0.406	1.3 (0.705 - 2.484)	1177	29	658	16	474	0.61	1.241 (0.543 - 2.945)	699	14	357	10	318	0.621	1.275 (0.503 - 3.698)	478	15	301	6	156
IL2	rs6822844	4	123728871	C	0.333	1.455 (0.687 - 3.293)	1273	20	717	10	526	0.328	1.549 (0.649 - 3.969)	749	14	384	8	343	0.582	1.57 (0.345 - 11.965)	524	6	333	2	183
MICA	rs2523451	6	31477130	T	0.33	1.177 (0.848 - 1.638)	661	136	248	88	189	0.704	1.091 (0.694 - 1.718)	376	55	136	50	135	0.918	1.027 (0.620 - 1.709)	285	81	112	38	54
C2	rs544167	6	31998137	T	NA	NA	693	0	400	0	293	NA	NA	397	0	202	0	195	NA	NA	296	0	198	0	98
HLA-DQB1	rs6457617	6	32771829	A	9.09*10-7	2.493 (1.713 - 3.706)	1270	118	617	38	497	NA	Inf	746	3	392	0	351	0.001	1.957 (1.292 - 3.014)	524	115	225	38	146
HLA-DPB1	rs2064476	6	33181300	T	0.592	1.222 (0.592 - 2.630)	699	20	384	12	283	0.748	0.842 (0.285 - 2.432)	401	7	197	8	189	0.419	1.59 (0.538 - 5.946)	298	13	187	4	94
PRDM1	rs548234	6	106674727	T	0.906	1.021 (0.729 - 1.435)	1268	93	643	66	466	0.594	0.886 (0.568 - 1.384)	746	45	352	44	305	0.502	1.203 (0.707 - 2.102)	522	48	291	22	161
TNFAIP3	rs10499194	6	138044330	C	0.62	1.063 (0.834 - 1.355)	1179	451	237	315	176	0.477	0.893 (0.652 - 1.221)	702	241	132	221	108	0.065	1.446 (0.977 - 2.137)	477	210	105	94	68
TNFAIP3	rs6920220	6	138048197	A	0.289	1.304 (0.801 - 2.168)	1169	47	636	26	460	0.067	1.796 (0.960 - 3.504)	696	30	342	15	309	0.563	0.79 (0.363 - 1.793)	473	17	294	11	151
TAGAP	rs394581	6	159402509	T	0.557	1.169 (0.697 - 2.000)	1175	39	646	24	466	0.714	0.878 (0.436 - 1.770)	697	17	353	17	310	0.249	1.647 (0.717 - 4.294)	478	22	293	7	156
RPA3	rs10258735	7	7766976	A	0.577	1.066 (0.853 - 1.332)	1270	362	373	255	280	0.765	0.957 (0.718 - 1.276)	747	193	204	174	176	0.175	1.283 (0.895 - 1.843)	523	169	169	81	104
CDK6	rs42041	7	92084680	G	0.166	1.181 (0.933 - 1.495)	1163	398	284	261	220	0.765	1.047 (0.774 - 1.417)	694	218	155	184	137	0.038	1.502 (1.023 - 2.210)	469	180	129	77	83
IRF5	rs10488631	7	128381419	A	0.601	1.068 (0.835 - 1.364)	1274	529	209	377	159	0.145	1.271 (0.920 - 1.757)	749	299	99	247	104	0.54	0.886 (0.598 - 1.303)	525	230	110	130	55
BLK*	rs2736340	8	11381382	G	0.689	0.922 (0.619 - 1.380)	1273	60	677	47	489	0.81	0.938 (0.556 - 1.587)	748	32	365	30	321	0.705	0.884 (0.473 - 1.698)	525	28	312	17	168
CCL21	rs951005	9	34733681	G	0.96	1.007 (0.778 - 1.300)	1274	553	185	401	135	0.601	1.091 (0.787 - 1.513)	749	297	101	256	95	0.431	0.842 (0.545 - 1.287)	525	256	84	145	40
TRAF1	rs3761847	9	122730060	G	0.902	1.016 (0.786 - 1.317)	1274	184	554	132	404	0.432	0.873 (0.623 - 1.224)	749	90	308	88	263	0.34	1.222 (0.811 - 1.862)	525	94	246	44	141
PRKCQ	rs4750316	10	6433266	G	0.333	1.128 (0.884 - 1.439)	1167	452	231	307	177	0.334	1.166 (0.854 - 1.592)	694	244	127	201	122	0.855	1.038 (0.692 - 1.550)	473	208	104	106	55
RAG1	rs540386	11	36481869	T	0.408	1.118 (0.859 - 1.453)	1158	499	174	349	136	0.629	1.087 (0.775 - 1.524)	689	272	96	232	89	0.472	1.17 (0.761 - 1.787)	469	227	78	117	47
DCIR	rs2377422	12	8172175	G	0.859	0.975 (0.737 - 1.290)	811	226	249	162	174	0.683	0.927 (0.645 - 1.332)	472	115	132	109	116	0.873	1.038 (0.658 - 1.638)	339	111	117	53	58
DCIR	rs1133104	12	8182389	G	0.512	1.213 (0.686 - 2.208)	1059	33	592	19	415	0.992	1.004 (0.484 - 2.117)	627	17	326	14	270	0.293	1.706 (0.647 - 5.415)	432	16	266	5	145
HTR2A	rs6314	13	46307035	T	0.954	0.955 (0.199 - 5.200)	1311	4	756	3	548	NA	Inf	776	3	409	0	364	0.14	0.193 (0.007 - 1.675)	535	1	347	3	184
HTR2A	rs1328674	13	46339708	T	0.694	1.088 (0.711 - 1.656)	1324	711	53	518	42	0.643	1.141 (0.653 - 1.993)	784	389	27	341	27	0.877	1.054 (0.530 - 2.026)	540	322	26	177	15
NID2	rs10498441	14	51613974	A	0.129	1.381 (0.911 - 2.126)	1273	67	671	36	499	0.103	1.568 (0.914 - 2.753)	748	38	360	22	328	0.714	1.132 (0.590 - 2.273)	525	29	311	14	171
CIITA	rs10431908	16	10851548	G	0.71	1.101 (0.665 - 1.855)	1320	39	723	26	532	0.575	1.197 (0.639 - 2.282)	783	24	390	18	351	0.982	1.01 (0.427 - 2.582)	537	15	333	8	181
CIITA	rs4781003	16	10859668	T	0.699	1.049 (0.822 - 1.338)	1316	549	208	400	159	0.706	1.062 (0.778 - 1.448)	778	294	117	258	109	0.952	0.988 (0.658 - 1.472)	538	255	91	142	50
CIITA	rs6416647	16	10873098	C	0.528	1.082 (0.846 - 1.385)	1051	323	297	216	215	0.64	1.078 (0.786 - 1.479)	622	173	165	140	144	0.77	1.062 (0.711 - 1.584)	429	150	132	76	71
CIITA	rs3087456	16	10878403	A	0.679	1.058 (0.809 - 1.383)	910	314	225	211	160	0.789	0.954 (0.677 - 1.345)	537	162	125	144	106	0.367	1.225 (0.788 - 1.900)	373	152	100	67	54
MAP2K4	rs10468473	17	12068401	A	0.712	0.729 (0.125 - 4.259)	1270	3	731	3	533	NA	-Inf	746	0	395	2	349	0.732	1.508 (0.174 - 43.477)	524	3	336	1	184
PTPN2*	rs7234029	18	12867060	A	0.732	1.043 (0.818 - 1.330)	1181	453	234	321	173	0.991	1.002 (0.735 - 1.364)	702	238	134	211	119	0.791	1.056 (0.703 - 1.578)	479	215	100	110	54
ICAM5	rs892188	19	10270793	C	0.948	0.989 (0.716 - 1.373)	1169	102	578	74	415	0.385	1.197 (0.798 - 1.805)	694	64	303	49	278	0.321	0.756 (0.440 - 1.320)	475	38	275	25	137
CD40	rs4810485	20	44181354	G	0.716	1.045 (0.823 - 1.326)	1168	417	266	291	194	0.534	1.102 (0.812 - 1.495)	694	228	143	191	132	0.81	0.953 (0.643 - 1.407)	474	189	123	100	62

## Sheet: Sup. Table 5. Cohort2 CPP
					ALL POPULATION							HLA-DRB1*04							Non-HLA-DRB1*04
SNP	rs number	Chromosome	Position	Risk Allele	p value	OR and 95% CI	n	CCP- & not Risk Allele	CCP- & Dominant	CCP+ & not Risk Allele	CCP+ & Dominant	p value	OR and 95% CI	n	CCP- & not Risk Allele	CCP- & Dominant	CCP+ & not Risk Allele	CCP+ & Dominant	p value	OR and 95% CI	n	CCP- & not Risk Allele	CCP- & Dominant	CCP+ & not Risk Allele	CCP+ & Dominant
MMEL1	rs3890745	1	2543484	A	0.317168	1.497 (0.667 - 3.189)	374	11	89	21	253	0.599557	1.383 (0.366 - 4.103)	213	4	27	18	164	0.0893316	3.236 (0.839 - 16.358)	161	7	62	3	89
PADI4	rs2240340	1	17535226	T	0.299728	1.297 (0.791 - 2.106)	372	35	64	81	192	0.445436	0.708 (0.265 - 1.676)	214	7	24	54	129	0.150293	1.627 (0.838 - 3.176)	158	28	40	27	63
PTPN22	rs2476601	1	114179091	A	0.103539	1.519 (0.92 - 2.569)	378	74	26	181	97	0.190374	1.751 (0.765 - 4.415)	217	23	8	115	71	0.76587	1.113 (0.551 - 2.284)	161	51	18	66	26
PTPRC	rs10919563	1	196967065	G	0.22042	1.466 (0.801 - 2.827)	365	82	15	211	57	0.198647	1.989 (0.719 - 7.214)	209	26	4	136	43	0.904912	0.948 (0.398 - 2.31)	156	56	11	75	14
REL	rs13017599	2	61017835	G	0.386889	0.809 (0.494 - 1.304)	377	33	67	105	172	0.35693	0.679 (0.28 - 1.525)	216	9	22	70	115	0.67648	0.87 (0.45 - 1.668)	161	24	45	35	57
STAT4	rs7574865	2	191672878	T	0.303318	1.276 (0.803 - 2.042)	375	58	41	145	131	0.145209	1.806 (0.819 - 4.238)	216	21	10	99	86	0.634256	1.166 (0.62 - 2.202)	159	37	31	46	45
CD28	rs1980422	2	204318641	C	0.370347	1.24 (0.776 - 2.001)	375	63	37	159	116	0.227279	1.636 (0.741 - 3.841)	215	21	10	103	81	0.931116	0.972 (0.51 - 1.86)	160	42	27	56	35
CTLA4	rs231735	2	204402121	A	0.680928	1.136 (0.608 - 2.051)	377	18	82	45	232	0.21387	1.809 (0.695 - 4.328)	216	8	23	30	155	0.764357	0.875 (0.353 - 2.084)	161	10	59	15	77
CTLA4*	rs3087243	2	204447164	G	0.377009	1.356 (0.68 - 2.598)	373	15	84	32	242	0.244951	1.872 (0.626 - 4.914)	214	6	25	21	162	0.828265	1.112 (0.418 - 2.889)	159	9	59	11	80
GALNTL2	rs2271077	3	16236424	A	0	0 (0 - 0)	375	0	99	1	275	0	0 (0 - 0)	215	0	31	0	184	0	0 (0 - 0)	160	0	68	1	91
TNIP2	rs231707	4	2664183	A	0.333697	1.706 (0.555 - 4.793)	375	6	94	10	265	0.60171	1.584 (0.209 - 6.903)	214	2	29	8	175	0.269217	2.659 (0.474 - 22.019)	161	4	65	2	90
IL2	rs6822844	4	123728871	C	0.52192	1.192 (0.702 - 2.078)	370	73	23	199	75	0.459405	1.425 (0.577 - 4.094)	214	24	6	135	49	0.673242	1.167 (0.571 - 2.429)	156	49	17	64	26
MICA	rs2523451	6	31477130	T	0.0349747	1.707 (1.039 - 2.795)	352	39	51	81	181	0.237675	1.673 (0.704 - 3.854)	202	11	16	51	124	0.223064	1.515 (0.776 - 2.967)	150	28	35	30	57
C2	rs544167	6	31998137	T	0.962581	1.033 (0.295 - 4.977)	374	95	3	267	9	0	0 (0 - 0)	214	30	0	182	2	0.43785	1.731 (0.449 - 8.75)	160	65	3	85	7
HLA-DQB1	rs6457617	6	32771829	A	0.130738	2.028 (0.803 - 4.911)	371	9	89	13	260	0	0 (0 - 0)	214	0	30	0	184	0.816857	0.897 (0.344 - 2.243)	157	9	59	13	76
HLA-DPB1	rs2064476	6	33181300	T	0.127791	2.278 (0.78 - 6.386)	373	7	91	9	266	0.894097	1.17 (0.044 - 7.491)	212	1	28	6	177	0.161354	2.742 (0.673 - 14.198)	161	6	63	3	89
PRDM1	rs548234	6	106674727	T	0.849332	1.087 (0.434 - 2.47)	373	8	90	21	254	0.420204	0.458 (0.018 - 2.431)	215	1	30	14	170	0.558796	1.397 (0.447 - 4.37)	158	7	60	7	84
TNFAIP3	rs10499194	6	138044330	C	0.399272	1.58 (0.521 - 4.335)	369	6	91	11	261	0.778841	0.74 (0.029 - 4.244)	211	1	29	9	172	0.139481	3.416 (0.679 - 27.209)	158	5	62	2	89
TNFAIP3	rs6920220	6	138048197	A	0.325463	1.282 (0.782 - 2.121)	335	52	35	133	115	0.562103	1.279 (0.559 - 3.021)	189	16	11	86	76	0.527519	1.242 (0.636 - 2.447)	146	36	24	47	39
TAGAP	rs394581	6	159402509	T	0.485848	1.181 (0.741 - 1.9)	376	59	39	156	122	0.908942	0.956 (0.443 - 2.093)	217	17	14	104	82	0.44151	1.289 (0.677 - 2.478)	159	42	25	52	40
RPA3	rs10258735	7	7766976	A	0.8768	0.939 (0.4 - 2.014)	373	9	89	27	248	0.753362	1.243 (0.262 - 4.136)	214	3	28	15	168	0.439311	0.665 (0.217 - 1.839)	159	6	61	12	80
CDK6	rs42041	7	92084680	G	0.161776	1.404 (0.874 - 2.285)	376	66	34	160	116	0.671681	0.846 (0.391 - 1.854)	216	17	14	109	76	0.0548744	1.909 (0.987 - 3.772)	160	49	20	51	40
IRF5	rs10488631	7	128381419	A	0.727933	1.247 (0.32 - 4.002)	373	4	96	9	264	0.422812	2.108 (0.269 - 10.034)	213	2	29	6	176	0.910356	0.896 (0.102 - 6.046)	160	2	67	3	88
BLK*	rs2736340	8	11381382	G	0.346906	1.25 (0.786 - 1.997)	371	55	43	138	135	0.686662	1.172 (0.542 - 2.568)	212	17	14	92	89	0.408415	1.307 (0.693 - 2.48)	159	38	29	46	46
CCL21	rs951005	9	34733681	G	0.259454	2.028 (0.571 - 6.656)	375	5	95	7	268	0.332574	2.542 (0.315 - 13.002)	214	2	29	5	178	0.473458	1.991 (0.295 - 17.525)	161	3	66	2	90
TRAF1	rs3761847	9	122730060	G	0.776415	1.083 (0.616 - 1.857)	371	23	72	63	213	0.31393	1.578 (0.634 - 3.672)	213	9	20	41	143	0.698947	0.86 (0.393 - 1.835)	158	14	52	22	70
PRKCQ	rs4750316	10	6433266	G	0.0129087	1.868 (1.139 - 3.135)	375	72	27	162	114	0.923928	1.039 (0.48 - 2.301)	215	18	13	105	79	0.0183532	2.344 (1.152 - 4.975)	160	54	14	57	35
RAG1	rs540386	11	36481869	T	0.777504	1.475 (0.047 - 18.418)	377	1	99	2	275	0.427842	3.215 (0.1 - 40.887)	216	1	30	2	183	0	0 (0 - 0)	161	0	69	0	92
DCIR	rs2377422	12	8172175	G	0.171709	1.681 (0.791 - 3.437)	373	13	85	23	252	0.73437	0.77 (0.108 - 2.943)	215	2	29	16	168	0.0993968	2.327 (0.853 - 6.78)	158	11	56	7	84
DCIR	rs1133104	12	8182389	G	0.706305	0.821 (0.258 - 2.167)	358	5	90	17	246	0.870241	1.145 (0.156 - 4.67)	201	2	27	11	161	0.616954	0.692 (0.134 - 2.823)	157	3	63	6	85
HTR2A	rs6314	13	46307035	T	0	0 (0 - 0)	364	0	98	0	266	0	0 (0 - 0)	208	0	30	0	178	0	0 (0 - 0)	156	0	68	0	88
HTR2A	rs1328674	13	46339708	T	0	0 (0 - 0)	371	0	99	0	272	0	0 (0 - 0)	212	0	31	0	181	0	0 (0 - 0)	159	0	68	0	91
NID2	rs10498441	14	51613974	A	0.58668	1.138 (0.713 - 1.818)	368	49	47	130	142	0.63906	1.205 (0.551 - 2.662)	211	16	14	88	93	0.638252	1.165 (0.616 - 2.21)	157	33	33	42	49
CIITA	rs10431908	16	10851548	G	0.395644	1.426 (0.614 - 3.115)	375	10	90	20	255	0.602866	0.587 (0.023 - 3.237)	214	1	30	11	172	0.526289	1.38 (0.503 - 3.791)	161	9	60	9	83
CIITA	rs4781003	16	10859668	T	0.352807	1.282 (0.763 - 2.212)	373	74	24	194	81	0.29082	1.605 (0.68 - 4.278)	214	24	7	124	59	0.832106	0.924 (0.444 - 1.944)	159	50	17	70	22
CIITA	rs6416647	16	10873098	C	0.579291	1.14 (0.718 - 1.814)	374	54	45	141	134	0.190743	1.679 (0.774 - 3.773)	215	19	12	89	95	0.482725	0.797 (0.421 - 1.503)	159	35	33	52	39
CIITA	rs3087456	16	10878403	A	0.601589	1.236 (0.539 - 2.647)	377	10	90	23	254	0.328713	0.399 (0.016 - 2.083)	216	1	30	16	169	0.270891	1.806 (0.629 - 5.408)	161	9	60	7	85
MAP2K4	rs10468473	17	12068401	A	0.817037	0.765 (0.028 - 5.605)	375	1	98	4	272	0	0 (0 - 0)	215	0	31	4	180	0	0 (0 - 0)	160	1	67	0	92
PTPN2*	rs7234029	18	12867060	A	0.797414	0.873 (0.274 - 2.322)	376	5	95	16	260	0.687274	0.656 (0.026 - 3.679)	216	1	30	10	175	0.854938	0.883 (0.209 - 3.317)	160	4	65	6	85
ICAM5	rs892188	19	10270793	C	0.726221	1.124 (0.571 - 2.117)	375	15	84	38	238	0.515251	1.442 (0.442 - 3.931)	215	5	26	22	162	0.661186	0.824 (0.335 - 1.941)	160	10	58	16	76
CD40	rs4810485	20	44181354	G	0.0434028	1.671 (1.015 - 2.812)	371	69	27	166	109	0.675401	1.191 (0.534 - 2.815)	214	20	10	115	69	0.0199773	2.241 (1.134 - 4.565)	157	49	17	51	40

## Sheet: Supp. Table 6. Cohort2 cit-Vim.
					ALL POPULATION							HLA-DRB1*04							Non-HLA-DRB1*04
SNP	rs number	Chromosome	Position	Risk Allele	p value	OR and 95% CI	n	Cit. Vim- & not Risk Allele	Cit. Vim- & Dominant	Cit. Vim+ & not Risk Allele	Cit. Vim+ & Dominant	p value	OR and 95% CI	n	Cit. Vim- & not Risk Allele	Cit. Vim- & Dominant	Cit. Vim+ & not Risk Allele	Cit. Vim+ & Dominant	p value	OR and 95% CI	n	Cit. Vim- & not Risk Allele	Cit. Vim- & Dominant	Cit. Vim+ & not Risk Allele	Cit. Vim+ & Dominant
MMEL1	rs3890745	1	2543484	A	0.561012	1.243 (0.591 - 2.591)	374	15	142	17	200	0.0597205	2.399 (0.964 - 5.979)	213	11	56	11	135	0.320859	0.512 (0.121 - 1.923)	161	4	86	6	65
PADI4	rs2240340	1	17535226	T	0.705558	1.09 (0.697 - 1.699)	372	50	105	66	151	0.502193	0.8 (0.407 - 1.524)	214	17	50	44	103	0.4332	1.305 (0.672 - 2.565)	158	33	55	22	48
PTPN22	rs2476601	1	114179091	A	0.0205394	1.691 (1.083 - 2.667)	378	117	41	138	82	0.0400978	1.912 (1.029 - 3.672)	217	50	18	88	61	0.574544	1.222 (0.604 - 2.466)	161	67	23	50	21
PTPRC	rs10919563	1	196967065	G	0.431193	1.237 (0.731 - 2.126)	365	125	27	168	45	0.399559	1.368 (0.668 - 2.962)	209	52	12	110	35	0.704194	0.844 (0.34 - 2.014)	156	73	15	58	10
REL	rs13017599	2	61017835	G	0.800873	1.056 (0.689 - 1.615)	377	59	99	79	140	0.215083	1.455 (0.803 - 2.629)	216	29	39	50	98	0.332515	0.726 (0.378 - 1.389)	161	30	60	29	42
STAT4	rs7574865	2	191672878	T	0.998594	1 (0.662 - 1.512)	375	85	72	118	100	0.722939	1.111 (0.622 - 1.998)	216	39	29	81	67	0.885004	0.955 (0.507 - 1.793)	159	46	43	37	33
CD28	rs1980422	2	204318641	C	0.134613	1.378 (0.906 - 2.108)	375	100	57	122	96	0.159305	1.529 (0.848 - 2.805)	215	44	24	80	67	0.631064	1.171 (0.615 - 2.229)	160	56	33	42	29
CTLA4	rs231735	2	204402121	A	0.91499	0.97 (0.554 - 1.678)	377	26	132	37	182	0.252645	1.539 (0.73 - 3.174)	216	15	53	23	125	0.203406	0.571 (0.235 - 1.355)	161	11	79	14	57
CTLA4*	rs3087243	2	204447164	G	0.842339	0.939 (0.495 - 1.745)	373	19	137	28	189	0.496329	1.347 (0.558 - 3.103)	214	10	57	17	130	0.304134	0.607 (0.228 - 1.577)	159	9	80	11	59
GALNTL2	rs2271077	3	16236424	A	0.836121	1.073 (0.552 - 2.141)	375	140	16	195	24	0.809596	0.887 (0.346 - 2.481)	215	60	7	134	14	0.452715	1.451 (0.545 - 3.918)	160	80	9	61	10
TNIP2	rs231707	4	2664183	A	0.525003	1.392 (0.494 - 3.927)	375	8	150	8	209	0.234389	2.229 (0.58 - 8.561)	214	5	63	5	141	0.778035	0.783 (0.131 - 4.683)	161	3	87	3	68
IL2	rs6822844	4	123728871	C	0.832432	1.404 (0.036 - 55.044)	370	1	153	1	215	0	0 (0 - 0)	214	0	67	0	147	0.884615	0.792 (0.02 - 31.271)	156	1	86	1	68
MICA	rs2523451	6	31477130	T	0.00881466	1.818 (1.162 - 2.851)	352	61	84	59	148	0.133356	1.639 (0.858 - 3.106)	202	23	37	39	103	0.0857891	1.808 (0.921 - 3.619)	150	38	47	20	45
C2	rs544167	6	31998137	T	0.991239	0.993 (0.304 - 3.513)	374	151	5	211	7	0.626168	0.454 (0.012 - 17.888)	214	66	1	146	1	0.329478	1.93 (0.514 - 8.141)	160	85	4	65	6
HLA-DQB1	rs6457617	6	32771829	A	0.000787641	4.948 (1.89 - 15.652)	371	17	140	5	209	0	0 (0 - 0)	214	0	67	0	147	0.0424342	2.814 (1.034 - 9.151)	157	17	73	5	62
HLA-DPB1	rs2064476	6	33181300	T	0.0279927	3.228 (1.132 - 10.682)	373	11	143	5	214	0.48092	1.786 (0.321 - 8.785)	212	3	61	4	144	0.0433567	6.043 (1.047 - 154.754)	161	8	82	1	70
PRDM1	rs548234	6	106674727	T	0.732272	1.144 (0.522 - 2.466)	373	13	143	16	201	0.335816	0.54 (0.114 - 1.798)	215	3	65	12	135	0.230161	2.061 (0.645 - 8.066)	158	10	78	4	66
TNFAIP3	rs10499194	6	138044330	C	0.718316	1.082 (0.707 - 1.66)	369	96	58	130	85	0.997876	1.001 (0.55 - 1.842)	211	41	25	90	55	0.499961	1.248 (0.655 - 2.381)	158	55	33	40	30
TNFAIP3	rs6920220	6	138048197	A	0.443031	1.188 (0.765 - 1.851)	335	78	57	107	93	0.232765	1.472 (0.781 - 2.813)	189	34	22	68	65	0.763803	0.904 (0.465 - 1.75)	146	44	35	39	28
TAGAP	rs394581	6	159402509	T	0.705897	1.083 (0.715 - 1.645)	376	91	65	124	96	0.544789	1.197 (0.67 - 2.157)	217	40	28	81	68	0.743501	0.899 (0.472 - 1.703)	159	51	37	43	28
RPA3	rs10258735	7	7766976	A	0.472861	1.29 (0.639 - 2.588)	373	17	138	19	199	0.476346	1.45 (0.503 - 3.917)	214	7	60	11	136	0.990532	1.006 (0.37 - 2.822)	159	10	78	8	63
CDK6	rs42041	7	92084680	G	0.165135	2.02 (0.748 - 5.774)	376	10	148	7	211	0.0374437	5.506 (1.102 - 43.711)	216	5	63	2	146	0.691169	0.766 (0.198 - 2.959)	160	5	85	5	65
IRF5	rs10488631	7	128381419	A	0.000191127	15.843 (3.048 - 389.908)	373	12	144	1	216	0.00152204	14.937 (2.508 - 386.277)	213	7	60	1	145	0	0 (0 - 0)	160	5	84	0	71
BLK*	rs2736340	8	11381382	G	0.360238	1.213 (0.802 - 1.839)	371	85	70	108	108	0.87228	1.049 (0.586 - 1.882)	212	35	32	74	71	0.268122	1.428 (0.76 - 2.695)	159	50	38	34	37
CCL21	rs951005	9	34733681	G	0.260814	1.967 (0.602 - 6.957)	375	7	150	5	213	0.172178	2.994 (0.609 - 16.657)	214	4	63	3	144	0.877161	1.162 (0.172 - 10.228)	161	3	87	2	69
TRAF1	rs3761847	9	122730060	G	0.17077	1.406 (0.863 - 2.289)	371	41	112	45	173	0.228766	1.513 (0.767 - 2.935)	213	19	47	31	116	0.415775	1.371 (0.644 - 2.998)	158	22	65	14	57
PRKCQ	rs4750316	10	6433266	G	0.0117799	1.74 (1.13 - 2.702)	375	109	47	125	94	0.845799	1.06 (0.591 - 1.917)	215	39	28	84	64	0.00496041	2.671 (1.343 - 5.43)	160	70	19	41	30
RAG1	rs540386	11	36481869	T	0	0 (0 - 0)	377	3	155	0	219	0	0 (0 - 0)	216	3	65	0	148	0	0 (0 - 0)	161	0	90	0	71
DCIR	rs2377422	12	8172175	G	0.987257	0.997 (0.659 - 1.507)	373	73	81	104	115	0.720601	0.899 (0.499 - 1.609)	215	29	38	68	80	0.987301	0.995 (0.529 - 1.87)	158	44	43	36	35
DCIR	rs1133104	12	8182389	G	0.404662	1.451 (0.599 - 3.515)	358	11	137	11	199	0.518554	1.486 (0.421 - 4.749)	201	5	56	8	132	0.51463	1.611 (0.395 - 8.34)	157	6	81	3	67
HTR2A	rs6314	13	46307035	T	0.260356	1.458 (0.76 - 2.904)	364	138	15	182	29	0.166332	2.128 (0.747 - 7.831)	208	61	4	125	18	0.522119	1.348 (0.536 - 3.396)	156	77	11	57	11
HTR2A	rs1328674	13	46339708	T	0.993952	0.997 (0.444 - 2.307)	371	146	11	199	15	0.854681	0.907 (0.331 - 2.761)	212	61	6	133	12	0.756689	0.789 (0.148 - 3.47)	159	85	5	66	3
NID2	rs10498441	14	51613974	A	0.587343	1.122 (0.74 - 1.701)	368	77	76	102	113	0.776526	1.089 (0.605 - 1.963)	211	33	32	71	75	0.533256	1.224 (0.649 - 2.318)	157	44	44	31	38
CIITA	rs10431908	16	10851548	G	0.325745	1.239 (0.809 - 1.906)	375	104	54	132	85	0.314803	1.36 (0.749 - 2.514)	214	45	23	86	60	0.918853	1.035 (0.535 - 1.994)	161	59	31	46	25
CIITA	rs4781003	16	10859668	T	0.364487	1.238 (0.782 - 1.978)	373	116	40	152	65	0.4026	1.314 (0.698 - 2.546)	214	49	18	99	48	0.953522	0.978 (0.465 - 2.032)	159	67	22	53	17
CIITA	rs6416647	16	10873098	C	0.512397	1.148 (0.76 - 1.735)	374	85	72	110	107	0.264816	1.39 (0.78 - 2.495)	215	38	30	70	77	0.590987	0.841 (0.445 - 1.582)	159	47	42	40	30
CIITA	rs3087456	16	10878403	A	0.768991	0.896 (0.419 - 1.852)	377	13	145	20	199	0.487349	0.667 (0.177 - 1.997)	216	4	64	13	135	0.983418	1.011 (0.352 - 3.024)	161	9	81	7	64
MAP2K4	rs10468473	17	12068401	A	0.369097	0.379 (0.014 - 2.766)	375	1	156	4	214	0	0 (0 - 0)	215	0	68	4	143	0	0 (0 - 0)	160	1	88	0	71
PTPN2*	rs7234029	18	12867060	A	0.914167	1.023 (0.671 - 1.564)	376	98	60	134	84	0.656426	1.146 (0.632 - 2.107)	216	44	24	91	57	0.857478	0.943 (0.494 - 1.792)	160	54	36	43	27
ICAM5	rs892188	19	10270793	C	0.993328	0.997 (0.546 - 1.796)	375	22	134	31	188	0.548756	0.757 (0.28 - 1.828)	215	7	60	20	128	0.824981	1.101 (0.47 - 2.654)	160	15	74	11	60
CD40	rs4810485	20	44181354	G	0.645284	0.717 (0.141 - 2.854)	371	3	151	6	211	0.697279	1.355 (0.255 - 5.929)	214	3	64	5	142	0	0 (0 - 0)	157	0	87	1	69

## Sheet: Supp. Table 7. Cohort2 CEP1.
					ALL POPULATION							HLA-DRB1*04							Non-HLA-DRB1*04
SNP	rs number	Chromosome	Position	Risk Allele	p value	OR and 95% CI	n	CEP1- & not Risk Allele	CEP1- & Dominant	CEP1+ & not Risk Allele	CEP1+ & Dominant	p value	OR and 95% CI	n	CEP1- & not Risk Allele	CEP1- & Dominant	CEP1+ & not Risk Allele	CEP1+ & Dominant	p value	OR and 95% CI	n	CEP1- & not Risk Allele	CEP1- & Dominant	CEP1+ & not Risk Allele	CEP1+ & Dominant
MMEL1	rs3890745	1	2543484	A	0.18349	1.665 (0.789 - 3.709)	374	21	182	11	160	0.173898	1.865 (0.76 - 4.774)	213	13	83	9	108	0.38106	1.986 (0.464 - 14.888)	161	8	99	2	52
PADI4	rs2240340	1	17535226	T	0.741573	1.088 (0.66 - 1.804)	372	44	157	35	136	0.189699	1.528 (0.811 - 2.899)	214	27	69	24	94	0.484162	0.736 (0.317 - 1.766)	158	17	88	11	42
PTPN22	rs2476601	1	114179091	A	0.0780355	1.475 (0.957 - 2.279)	378	145	58	110	65	0.407218	1.268 (0.724 - 2.235)	217	64	32	74	47	0.233784	1.555 (0.749 - 3.197)	161	81	26	36	18
PTPRC	rs10919563	1	196967065	G	0.901768	1.033 (0.613 - 1.735)	365	157	38	136	34	0.857049	0.941 (0.488 - 1.829)	209	70	21	92	26	0.893605	0.939 (0.354 - 2.307)	156	87	17	44	8
REL	rs13017599	2	61017835	G	0.317037	1.241 (0.814 - 1.898)	377	79	124	59	115	0.59443	1.164 (0.665 - 2.036)	216	37	59	42	78	0.341463	1.399 (0.704 - 2.855)	161	42	65	17	37
STAT4	rs7574865	2	191672878	T	0.867551	0.966 (0.642 - 1.453)	375	108	93	95	79	0.927094	0.975 (0.567 - 1.679)	216	53	43	67	53	0.949696	1.022 (0.526 - 1.98)	159	55	50	28	26
CD28	rs1980422	2	204318641	C	0.422543	1.185 (0.783 - 1.793)	375	124	79	98	74	0.469397	1.224 (0.709 - 2.124)	215	58	38	66	53	0.872014	1.057 (0.532 - 2.077)	160	66	41	32	21
CTLA4	rs231735	2	204402121	A	0.570206	1.172 (0.679 - 2.042)	377	36	167	27	147	0.454156	1.31 (0.644 - 2.667)	216	19	77	19	101	0.875693	1.076 (0.439 - 2.844)	161	17	90	8	46
CTLA4*	rs3087243	2	204447164	G	0.409263	1.299 (0.7 - 2.461)	373	28	173	19	153	0.413199	1.406 (0.619 - 3.214)	214	14	81	13	106	0.757354	1.175 (0.436 - 3.565)	159	14	92	6	47
GALNTL2	rs2271077	3	16236424	A	0	0 (0 - 0)	375	0	202	1	172	0	0 (0 - 0)	215	0	96	0	119	0	0 (0 - 0)	160	0	106	1	53
TNIP2	rs231707	4	2664183	A	0.871675	1.088 (0.391 - 3.16)	375	9	194	7	165	0.745859	1.24 (0.324 - 4.743)	214	5	91	5	113	0.978785	0.976 (0.173 - 8.101)	161	4	103	2	52
IL2	rs6822844	4	123728871	C	0.916223	1.025 (0.643 - 1.63)	370	146	52	126	46	0.453375	1.27 (0.682 - 2.398)	214	73	22	86	33	0.553978	0.796 (0.362 - 1.679)	156	73	30	40	13
MICA	rs2523451	6	31477130	T	0.238043	1.306 (0.839 - 2.042)	352	68	116	52	116	0.691434	1.13 (0.615 - 2.07)	202	28	59	34	81	0.389744	1.358 (0.678 - 2.777)	150	40	57	18	35
C2	rs544167	6	31998137	T	0.413292	1.637 (0.501 - 5.786)	374	196	5	166	7	0	0 (0 - 0)	214	95	0	117	2	0.289432	2.051 (0.529 - 7.961)	160	101	5	49	5
HLA-DQB1	rs6457617	6	32771829	A	0.165987	1.896 (0.772 - 5.144)	371	15	184	7	165	0	0 (0 - 0)	214	0	95	0	119	0.854157	1.096 (0.425 - 3.089)	157	15	89	7	46
HLA-DPB1	rs2064476	6	33181300	T	0.227797	1.92 (0.674 - 6.35)	373	11	189	5	168	0.969757	0.97 (0.175 - 4.75)	212	3	90	4	115	0.155296	3.8 (0.656 - 97.488)	161	8	99	1	53
PRDM1	rs548234	6	106674727	T	0.831852	0.92 (0.426 - 1.999)	373	15	185	14	159	0.723025	0.822 (0.261 - 2.406)	215	6	90	9	110	0.885417	0.917 (0.294 - 3.209)	158	9	95	5	49
TNFAIP3	rs10499194	6	138044330	C	0.675683	1.237 (0.458 - 3.537)	369	10	188	7	164	0.730944	1.257 (0.329 - 4.809)	211	5	89	5	112	0.792921	1.258 (0.249 - 10.045)	158	5	99	2	52
TNFAIP3	rs6920220	6	138048197	A	0.812218	1.11 (0.47 - 2.7)	335	13	168	10	144	0.142296	2.199 (0.769 - 6.857)	189	10	74	6	99	0.213984	0.366 (0.065 - 1.82)	146	3	94	4	45
TAGAP	rs394581	6	159402509	T	0.830472	0.922 (0.438 - 1.953)	376	16	185	15	160	0.114295	0.406 (0.107 - 1.229)	217	4	92	12	109	0.244804	2.108 (0.624 - 10.044)	159	12	93	3	51
RPA3	rs10258735	7	7766976	A	0.812029	1.088 (0.544 - 2.211)	373	20	180	16	157	0.638782	0.788 (0.275 - 2.112)	214	7	88	11	108	0.580221	1.359 (0.475 - 4.543)	159	13	92	5	49
CDK6	rs42041	7	92084680	G	0.142272	1.364 (0.901 - 2.07)	376	129	74	97	76	0.783935	1.079 (0.625 - 1.87)	216	57	39	69	51	0.0808838	1.829 (0.928 - 3.614)	160	72	35	28	25
IRF5	rs10488631	7	128381419	A	0.276407	1.925 (0.603 - 7.461)	373	9	192	4	168	0.0962094	3.708 (0.802 - 28.534)	213	6	89	2	116	0.762457	0.742 (0.11 - 6.546)	160	3	103	2	52
BLK*	rs2736340	8	11381382	G	0.0988724	1.412 (0.937 - 2.133)	371	112	88	81	90	0.0917149	1.599 (0.927 - 2.777)	212	55	40	54	63	0.612864	1.186 (0.612 - 2.303)	159	57	48	27	27
CCL21	rs951005	9	34733681	G	0.775799	0.843 (0.253 - 2.812)	375	6	197	6	166	0.928777	0.931 (0.168 - 4.556)	214	3	93	4	114	0.755141	0.735 (0.109 - 6.483)	161	3	104	2	52
TRAF1	rs3761847	9	122730060	G	0.467754	1.18 (0.755 - 1.85)	371	63	135	49	124	0.0908044	1.674 (0.921 - 3.058)	213	33	61	29	90	0.301642	0.69 (0.343 - 1.4)	158	30	74	20	34
PRKCQ	rs4750316	10	6433266	G	0.0038867	1.86 (1.22 - 2.849)	375	139	62	95	79	0.46642	1.225 (0.71 - 2.126)	215	57	38	66	54	0.00280655	2.919 (1.446 - 5.965)	160	82	24	29	25
RAG1	rs540386	11	36481869	T	0.712786	1.616 (0.13 - 51.052)	377	2	201	1	173	0.502886	2.372 (0.189 - 75.266)	216	2	94	1	119	0	0 (0 - 0)	161	0	107	0	54
DCIR	rs2377422	12	8172175	G	0.0948485	1.837 (0.902 - 3.939)	373	24	175	12	162	0.324719	1.637 (0.612 - 4.525)	215	10	85	8	112	0.269858	1.889 (0.629 - 7.163)	158	14	90	4	50
DCIR	rs1133104	12	8182389	G	0.66898	0.827 (0.341 - 2.001)	358	11	184	11	152	0.944056	1.042 (0.317 - 3.322)	201	6	85	7	103	0.50239	0.616 (0.151 - 2.703)	157	5	99	4	49
HTR2A	rs6314	13	46307035	T	0	0 (0 - 0)	364	0	198	0	166	0	0 (0 - 0)	208	0	92	0	116	0	0 (0 - 0)	156	0	106	0	50
HTR2A	rs1328674	13	46339708	T	0.114798	1.924 (0.854 - 4.546)	371	189	10	156	16	0.362061	1.603 (0.589 - 4.857)	212	87	6	107	12	0.336655	2.071 (0.45 - 9.539)	159	102	4	49	4
NID2	rs10498441	14	51613974	A	0.763199	1.109 (0.567 - 2.202)	368	22	177	17	152	0.752463	1.146 (0.486 - 2.679)	211	12	83	13	103	0.696492	1.274 (0.396 - 5.004)	157	10	94	4	49
CIITA	rs10431908	16	10851548	G	0.0279953	2.457 (1.098 - 6.081)	375	22	181	8	164	0.0372387	3.816 (1.078 - 18.523)	214	9	87	3	115	0.607181	1.33 (0.465 - 4.445)	161	13	94	5	49
CIITA	rs4781003	16	10859668	T	0.597333	1.13 (0.717 - 1.779)	373	146	54	122	51	0.204636	1.467 (0.813 - 2.684)	214	70	25	78	41	0.212631	0.602 (0.256 - 1.326)	159	76	29	44	10
CIITA	rs6416647	16	10873098	C	0.240695	1.277 (0.849 - 1.923)	374	111	91	84	88	0.194021	1.431 (0.833 - 2.468)	215	53	43	55	64	0.99863	1.001 (0.512 - 1.947)	159	58	48	29	24
CIITA	rs3087456	16	10878403	A	0.936313	1.017 (0.675 - 1.53)	377	114	89	97	77	0.62718	1.144 (0.665 - 1.977)	216	56	40	66	54	0.705043	0.88 (0.45 - 1.705)	161	58	49	31	23
MAP2K4	rs10468473	17	12068401	A	0.555452	1.169 (0.694 - 1.967)	375	166	36	138	35	0.831224	1.076 (0.551 - 2.128)	215	77	19	94	25	0.690108	1.195 (0.486 - 2.81)	160	89	17	44	10
PTPN2*	rs7234029	18	12867060	A	0.874291	1.034 (0.68 - 1.571)	376	126	77	106	67	0.576167	1.172 (0.672 - 2.057)	216	62	34	73	47	0.771492	0.904 (0.453 - 1.777)	160	64	43	33	20
ICAM5	rs892188	19	10270793	C	0.175926	1.507 (0.834 - 2.785)	375	33	168	20	154	0.40039	1.419 (0.625 - 3.244)	215	14	81	13	107	0.436926	1.445 (0.583 - 3.982)	160	19	87	7	47
CD40	rs4810485	20	44181354	G	0.594872	0.691 (0.161 - 2.75)	371	4	195	5	167	0.754341	1.262 (0.278 - 5.737)	214	4	91	4	115	0	0 (0 - 0)	157	0	104	1	52

## Sheet: Supp. Table 8. Cohort2 citC1.
					ALL POPULATION							HLA-DRB1*04							Non-HLA-DRB1*04
SNP	rs number	Chromosome	Position	Risk Allele	p value	OR and 95% CI	n	CitC1- & not Risk Allele	CitC1- & Dominant	CitC1+ & not Risk Allele	CitC1+ & Dominant	p value	OR and 95% CI	n	CitC1- & not Risk Allele	CitC1- & Dominant	CitC1+ & not Risk Allele	CitC1+ & Dominant	p value	OR and 95% CI	n	CitC1- & not Risk Allele	CitC1- & Dominant	CitC1+ & not Risk Allele	CitC1+ & Dominant
MMEL1	rs3890745	1	2543484	A	0.122322	1.883 (0.85 - 4.634)	374	24	209	8	133	0.28647	1.66 (0.662 - 4.584)	213	15	107	7	84	0.146716	3.829 (0.678 - 97.393)	161	9	102	1	49
PADI4	rs2240340	1	17535226	T	0.65412	1.11 (0.706 - 1.759)	372	74	157	42	99	0.590101	0.848 (0.465 - 1.55)	214	33	89	28	64	0.276835	1.497 (0.728 - 3.197)	158	41	68	14	35
PTPN22	rs2476601	1	114179091	A	0.00663207	1.84 (1.185 - 2.862)	378	170	64	85	59	0.0562624	1.725 (0.986 - 3.034)	217	85	38	53	41	0.106433	1.833 (0.877 - 3.803)	161	85	26	32	18
PTPRC	rs10919563	1	196967065	G	0.0621931	1.649 (0.975 - 2.783)	365	190	38	103	34	0.0174686	2.222 (1.15 - 4.36)	209	101	20	61	27	0.708973	0.835 (0.3 - 2.097)	156	89	18	42	7
REL	rs13017599	2	61017835	G	0.974755	1.009 (0.576 - 1.802)	377	38	196	23	120	0.227363	1.61 (0.747 - 3.656)	216	22	101	11	82	0.151433	0.534 (0.23 - 1.265)	161	16	95	12	38
STAT4	rs7574865	2	191672878	T	0.181787	1.745 (0.779 - 4.323)	375	22	210	8	135	0.196049	2.128 (0.69 - 8.147)	216	11	112	4	89	0.705808	1.26 (0.4 - 4.903)	159	11	98	4	46
CD28	rs1980422	2	204318641	C	0.224031	1.301 (0.851 - 1.988)	375	143	89	79	64	0.200772	1.43 (0.827 - 2.481)	215	75	47	49	44	0.825994	1.08 (0.538 - 2.143)	160	68	42	30	20
CTLA4	rs231735	2	204402121	A	0.806228	1.073 (0.615 - 1.908)	377	40	194	23	120	0.63212	1.191 (0.585 - 2.49)	216	23	100	15	78	0.899121	0.942 (0.383 - 2.496)	161	17	94	8	42
CTLA4*	rs3087243	2	204447164	G	0.814777	1.079 (0.576 - 2.083)	373	30	202	17	124	0.868023	0.933 (0.412 - 2.155)	214	15	107	12	80	0.57123	1.362 (0.487 - 4.501)	159	15	95	5	44
GALNTL2	rs2271077	3	16236424	A	0	0 (0 - 0)	375	0	232	1	142	0	0 (0 - 0)	215	0	122	0	93	0	0 (0 - 0)	160	0	110	1	49
TNIP2	rs231707	4	2664183	A	0.622963	0.772 (0.277 - 2.244)	375	9	224	7	135	0.657745	0.745 (0.195 - 2.848)	214	5	117	5	87	0.878809	0.868 (0.154 - 7.212)	161	4	107	2	48
IL2	rs6822844	4	123728871	C	0	0 (0 - 0)	370	2	227	0	141	0	0 (0 - 0)	214	0	122	0	92	0	0 (0 - 0)	156	2	105	0	49
MICA	rs2523451	6	31477130	T	0.398411	1.219 (0.771 - 1.945)	352	79	142	41	90	0.345761	1.343 (0.729 - 2.513)	202	39	78	23	62	0.93519	0.971 (0.476 - 2.008)	150	40	64	18	28
C2	rs544167	6	31998137	T	0	0 (0 - 0)	374	0	231	0	143	0	0 (0 - 0)	214	0	121	0	93	0	0 (0 - 0)	160	0	110	0	50
HLA-DQB1	rs6457617	6	32771829	A	0.273085	1.694 (0.672 - 4.899)	371	16	212	6	137	0	0 (0 - 0)	214	0	121	0	93	0.641816	1.269 (0.48 - 3.808)	157	16	91	6	44
HLA-DPB1	rs2064476	6	33181300	T	0.994996	1.003 (0.359 - 3.068)	373	10	222	6	135	0.474616	1.834 (0.368 - 14.514)	212	5	116	2	89	0.396751	0.541 (0.132 - 2.374)	161	5	106	4	46
PRDM1	rs548234	6	106674727	T	0.580431	1.125 (0.74 - 1.711)	373	121	109	71	72	0.453105	1.231 (0.715 - 2.123)	215	68	54	47	46	0.901953	1.043 (0.531 - 2.056)	158	53	55	24	26
TNFAIP3	rs10499194	6	138044330	C	0.0826927	1.467 (0.952 - 2.261)	369	150	82	76	61	0.059071	1.724 (0.979 - 3.047)	211	83	40	48	40	0.611007	1.196 (0.597 - 2.379)	158	67	42	28	21
TNFAIP3	rs6920220	6	138048197	A	0.124609	2.138 (0.821 - 6.748)	335	18	194	5	118	0.0519934	3.254 (0.991 - 15.257)	189	13	97	3	76	0.966067	1.039 (0.205 - 8.328)	146	5	97	2	42
TAGAP	rs394581	6	159402509	T	0.354756	1.22 (0.801 - 1.858)	376	137	95	78	66	0.139023	1.507 (0.875 - 2.603)	217	74	49	47	47	0.624345	0.842 (0.418 - 1.669)	159	63	46	31	19
RPA3	rs10258735	7	7766976	A	0.144334	1.369 (0.898 - 2.094)	373	114	117	59	83	0.328728	1.313 (0.761 - 2.276)	214	60	62	39	53	0.269503	1.466 (0.745 - 2.933)	159	54	55	20	30
CDK6	rs42041	7	92084680	G	0.0437973	1.549 (1.012 - 2.372)	376	150	84	76	66	0.369574	1.285 (0.743 - 2.226)	216	75	48	51	42	0.050901	1.99 (0.997 - 3.988)	160	75	36	25	24
IRF5	rs10488631	7	128381419	A	0.621738	1.353 (0.423 - 5.247)	373	9	223	4	137	0.320744	2.232 (0.483 - 17.194)	213	6	115	2	90	0.654159	0.64 (0.095 - 5.657)	160	3	108	2	47
BLK*	rs2736340	8	11381382	G	0.444364	1.396 (0.604 - 3.524)	371	18	212	8	133	0.940297	1.047 (0.316 - 3.753)	212	7	114	5	86	0.425168	1.694 (0.492 - 8.149)	159	11	98	3	47
CCL21	rs951005	9	34733681	G	0.689697	0.91 (0.571 - 1.439)	375	163	71	101	40	0.445354	0.788 (0.423 - 1.448)	214	86	37	68	23	0.671159	1.168 (0.564 - 2.374)	161	77	34	33	17
TRAF1	rs3761847	9	122730060	G	0.325474	1.288 (0.78 - 2.161)	371	57	172	29	113	0.216876	1.508 (0.788 - 2.957)	213	32	88	18	75	0.958117	1.022 (0.462 - 2.377)	158	25	84	11	38
PRKCQ	rs4750316	10	6433266	G	0.355693	1.225 (0.796 - 1.881)	375	149	83	85	58	0.6214	0.871 (0.502 - 1.506)	215	68	54	55	38	0.0903694	1.855 (0.906 - 3.782)	160	81	29	30	20
RAG1	rs540386	11	36481869	T	0.740146	1.085 (0.668 - 1.748)	377	177	57	106	37	0.448205	1.267 (0.686 - 2.337)	216	93	30	66	27	0.560574	0.785 (0.331 - 1.746)	161	84	27	40	10
DCIR	rs2377422	12	8172175	G	0.32016	1.451 (0.704 - 3.185)	373	25	205	11	132	0.390941	1.56 (0.574 - 4.724)	215	12	110	6	87	0.733988	1.209 (0.422 - 4.053)	158	13	95	5	45
DCIR	rs1133104	12	8182389	G	0.33527	1.593 (0.631 - 4.611)	358	16	209	6	127	0.427747	1.629 (0.501 - 6.408)	201	9	108	4	80	0.594027	1.546 (0.346 - 11.788)	157	7	101	2	47
HTR2A	rs6314	13	46307035	T	0.604015	1.187 (0.614 - 2.253)	364	202	26	118	18	0.752766	1.156 (0.461 - 2.841)	208	108	12	78	10	0.543259	1.349 (0.497 - 3.445)	156	94	14	40	8
HTR2A	rs1328674	13	46339708	T	0.0886221	2.02 (0.898 - 4.613)	371	219	12	126	14	0.888207	1.073 (0.388 - 2.876)	212	111	10	83	8	0.0122336	7.094 (1.508 - 55.269)	159	108	2	43	6
NID2	rs10498441	14	51613974	A	0.381495	1.208 (0.792 - 1.846)	368	115	113	64	76	0.229139	1.4 (0.809 - 2.435)	211	64	57	40	50	0.968404	0.986 (0.501 - 1.946)	157	51	56	24	26
CIITA	rs10431908	16	10851548	G	0.763327	1.069 (0.692 - 1.645)	375	148	85	88	54	0.225885	1.411 (0.808 - 2.467)	214	79	43	52	40	0.231269	0.644 (0.302 - 1.317)	161	69	42	36	14
CIITA	rs4781003	16	10859668	T	0.211433	1.343 (0.845 - 2.129)	373	172	60	96	45	0.019074	2.02 (1.122 - 3.667)	214	93	30	55	36	0.200579	0.586 (0.24 - 1.316)	159	79	30	41	9
CIITA	rs6416647	16	10873098	C	0.391824	1.201 (0.79 - 1.828)	374	125	107	70	72	0.0667243	1.663 (0.966 - 2.884)	215	68	54	40	53	0.278102	0.684 (0.339 - 1.355)	159	57	53	30	19
CIITA	rs3087456	16	10878403	A	0.676729	0.914 (0.599 - 1.392)	377	129	105	82	61	0.674535	1.124 (0.651 - 1.94)	216	71	52	51	42	0.256238	0.674 (0.335 - 1.329)	161	58	53	31	19
MAP2K4	rs10468473	17	12068401	A	0.915969	0.903 (0.136 - 7.848)	375	3	229	2	141	0.797967	0.759 (0.078 - 7.408)	215	2	120	2	91	0	0 (0 - 0)	160	1	109	0	50
PTPN2*	rs7234029	18	12867060	A	0.702615	0.92 (0.596 - 1.412)	376	142	91	90	53	0.59922	0.861 (0.489 - 1.504)	216	75	48	60	33	0.910997	1.04 (0.519 - 2.061)	160	67	43	30	20
ICAM5	rs892188	19	10270793	C	0.956091	1.017 (0.561 - 1.883)	375	33	199	20	123	0.344971	0.675 (0.295 - 1.532)	215	13	109	14	79	0.339434	1.6 (0.625 - 4.707)	160	20	90	6	44
CD40	rs4810485	20	44181354	G	0.788574	1.216 (0.305 - 6.185)	371	6	223	3	139	0.755768	1.267 (0.291 - 6.716)	214	5	116	3	90	0	0 (0 - 0)	157	1	107	0	49

## Sheet: Supp. Table 9. Cohort3 CPP
					ALL POPULATION							HLA-DRB1*04							Non-HLA-DRB1*04
SNP	rs number	Chromosome	Position	Risk Allele	p value	OR and 95% CI	n	CCP- & not Risk Allele	CCP- & Dominant	CCP+ & not Risk Allele	CCP+ & Dominant	p value	OR and 95% CI	n	CCP- & not Risk Allele	CCP- & Dominant	CCP+ & not Risk Allele	CCP+ & Dominant	p value	OR and 95% CI	n	CCP- & not Risk Allele	CCP- & Dominant	CCP+ & not Risk Allele	CCP+ & Dominant
MMEL1	rs3890745	1	2543484	A	0.62904	1.19 (0.577 - 2.372)	433	14	134	23	261	0.0905054	3.289 (0.821 - 13.217)	114	5	24	5	80	0.662036	0.83 (0.342 - 1.882)	319	9	110	18	181
PADI4	rs2240340	1	17535226	T	0.120631	1.376 (0.919 - 2.058)	433	68	82	106	176	0.441712	0.703 (0.272 - 1.706)	113	9	20	33	51	0.0379512	1.626 (1.027 - 2.581)	320	59	62	73	125
PTPN22	rs2476601	1	114179091	A	0.0768686	1.516 (0.957 - 2.445)	436	117	32	202	84	0.925935	0.957 (0.389 - 2.495)	115	20	9	60	26	0.0499177	1.714 (1 - 3.016)	321	97	23	142	58
MICA	rs2523451	6	31477130	T	0.83121	0.904 (0.334 - 2.217)	434	7	141	15	270	0.556466	0.532 (0.02 - 3.431)	115	1	28	6	80	0.824895	1.13 (0.362 - 3.269)	319	6	113	9	190
HLA-DQB1	rs6457617	6	32771829	A	0.6372	1.107 (0.723 - 1.686)	437	50	100	89	197	0	0 (0 - 0)	115	0	29	3	83	0.770753	0.934 (0.589 - 1.476)	322	50	71	86	114
HLA-DPB1	rs2064476	6	33181300	T	0.0744618	1.901 (0.938 - 3.841)	437	17	133	18	268	0.393461	1.82 (0.429 - 6.73)	115	4	25	7	79	0.0940627	2.059 (0.883 - 4.888)	322	13	108	11	189
TNFAIP3	rs6920220	6	138048197	A	0.428217	1.413 (0.589 - 3.267)	435	10	138	14	272	0.309805	2.371 (0.414 - 12.06)	115	3	26	4	82	0.731294	1.194 (0.416 - 3.242)	320	7	112	10	190
CDK6	rs42041	7	92084680	G	0.312704	1.226 (0.825 - 1.825)	437	79	71	136	150	0.638562	1.226 (0.524 - 2.916)	115	16	13	43	43	0.336766	1.249 (0.794 - 1.968)	322	63	58	93	107
TRAF1	rs3761847	9	122730060	G	0.104432	1.393 (0.934 - 2.08)	434	72	77	114	170	0.475902	1.369 (0.573 - 3.238)	115	13	16	32	54	0.180454	1.367 (0.865 - 2.162)	319	59	61	82	116
PRKCQ	rs4750316	10	6433266	G	0.861075	0.963 (0.634 - 1.473)	437	100	50	193	93	0.233349	0.582 (0.242 - 1.427)	115	17	12	61	25	0.636384	1.124 (0.695 - 1.833)	322	83	38	132	68
HTR2A	rs1328674	13	46339708	T	0.670089	0.774 (0.203 - 2.399)	437	4	146	10	276	0.741723	1.586 (0.049 - 20.284)	115	1	28	2	84	0.498308	0.63 (0.129 - 2.281)	322	3	118	8	192
CIITA	rs6416647	16	10873098	C	0.871434	0.968 (0.649 - 1.441)	434	72	76	141	144	0.71621	0.854 (0.359 - 2)	115	13	16	42	44	0.976954	0.993 (0.63 - 1.567)	319	59	60	99	100

## Sheet: Supp. Table 10. Cohort3 cit-Vim
					ALL POPULATION							HLA-DRB1*04							Non-HLA-DRB1*04
SNP	rs number	Chromosome	Position	Risk Allele	p value	OR and 95% CI	n	Cit. Vim- & not Risk Allele	Cit. Vim- & Dominant	Cit. Vim+ & not Risk Allele	Cit. Vim+ & Dominant	p value	OR and 95% CI	n	Cit. Vim- & not Risk Allele	Cit. Vim- & Dominant	Cit. Vim+ & not Risk Allele	Cit. Vim+ & Dominant	p value	OR and 95% CI	n	Cit. Vim- & not Risk Allele	Cit. Vim- & Dominant	Cit. Vim+ & not Risk Allele	Cit. Vim+ & Dominant
MMEL1	rs3890745	1	2543484	A	0.803399	0.906 (0.431 - 2.052)	433	25	290	10	106	0.358461	0.533 (0.135 - 2.101)	114	5	68	5	36	0.684433	1.233 (0.475 - 3.89)	319	20	222	5	70
PADI4	rs2240340	1	17535226	T	0.0783659	1.676 (0.945 - 3.131)	433	67	248	16	100	0.108406	2.338 (0.837 - 7.764)	113	18	54	5	36	0.293125	1.454 (0.733 - 3.116)	320	49	194	11	64
PTPN22	rs2476601	1	114179091	A	0.0164959	1.77 (1.111 - 2.803)	436	243	75	75	41	0.0233054	2.596 (1.139 - 6.003)	115	57	17	23	18	0.237132	1.42 (0.79 - 2.505)	321	186	58	52	23
MICA	rs2523451	6	31477130	T	0.0188132	1.676 (1.089 - 2.58)	434	198	118	58	58	0.0537692	2.146 (0.988 - 4.776)	115	43	31	16	25	0.214328	1.399 (0.822 - 2.37)	319	155	87	42	33
HLA-DQB1	rs6457617	6	32771829	A	0.0882958	1.504 (0.942 - 2.45)	437	110	209	30	86	0	0 (0 - 0)	115	3	71	0	41	0.578868	1.161 (0.687 - 1.983)	322	107	138	30	45
HLA-DPB1	rs2064476	6	33181300	T	0.916052	1.044 (0.488 - 2.444)	437	26	293	9	107	0.221917	2.542 (0.601 - 19.024)	115	9	65	2	39	0.492079	0.716 (0.293 - 1.945)	322	17	228	7	68
TNFAIP3	rs6920220	6	138048197	A	0.297099	0.628 (0.273 - 1.54)	435	16	301	9	107	0.688226	0.718 (0.143 - 4.07)	115	4	70	3	38	0.332298	0.591 (0.218 - 1.785)	320	12	231	6	69
CDK6	rs42041	7	92084680	G	0.0275543	2.496 (1.098 - 6.795)	437	39	280	6	110	0.15823	2.862 (0.692 - 21.209)	115	10	64	2	39	0.10049	2.304 (0.864 - 8.169)	322	29	216	4	71
TRAF1	rs3761847	9	122730060	G	0.170887	1.709 (0.804 - 4.099)	434	36	280	8	108	0.815745	0.865 (0.263 - 3.133)	115	8	66	5	36	0.0463633	2.998 (1.016 - 13.313)	319	28	214	3	72
PRKCQ	rs4750316	10	6433266	G	0.239185	1.309 (0.834 - 2.041)	437	220	99	73	43	0.631116	0.816 (0.346 - 1.856)	115	49	25	29	12	0.0776954	1.627 (0.947 - 2.776)	322	171	74	44	31
HTR2A	rs1328674	13	46339708	T	0.310354	1.334 (0.759 - 2.288)	437	269	50	93	23	0.752585	1.185 (0.396 - 3.34)	115	63	11	34	7	0.284852	1.437 (0.731 - 2.723)	322	206	39	59	16
CIITA	rs6416647	16	10873098	C	0.593675	0.796 (0.359 - 1.907)	434	20	296	9	107	0.482629	0.538 (0.089 - 3.268)	115	3	71	3	38	0.758396	0.856 (0.338 - 2.489)	319	17	225	6	69

[truncated: 4 more sheets: Supp. Table 11. Cohort3 CEP1, Supp. Table  12. Meta-analysis., Supp. Table  13. Cohorts, Supp. Table  14. SNPs]
